# Supplementary material for: Mid-Term Outcomes of Novel Covered Stent with Biodegradable Membrane in Porcine Coronary Artery Perforation
Source: Rev Cardiovasc Med. 2023 Jul 12;24(7):197. doi: 10.31083/j.rcm2407197 (PMC11266466; doi:10.31083/j.rcm2407197)
Supplement: Supplementary file 1 [file 2153-8174-24-7-197-s1.zip]

Archive with 4 entries (4 files):
- Movie 1.mp4
- Movie 2.mp4
- Movie 3.mp4
- movie.rar
